# Supplementary material for: Silica Encapsulation of Hydrophobic Optical NP-Embedded Silica Particles with Trimethoxy(2-Phenylethyl)silane
Source: Nanomaterials (Basel). 2023 Jul 24;13(14):2145. doi: 10.3390/nano13142145 (PMC10384416; doi:10.3390/nano13142145)
Supplement: Supplementary file 1 [file nanomaterials-13-02145-s001.zip]

Archive with 1 entries (1 files):
- nanomaterials-2339925-supplementary.pdf
